# Supplementary material for: Transcriptome analysis of Pueraria candollei var. mirifica for gene discovery in the biosyntheses of isoflavones and miroestrol
Source: BMC Plant Biol. 2019 Dec 26;19:581. doi: 10.1186/s12870-019-2205-0 (PMC6933718; doi:10.1186/s12870-019-2205-0)
Supplement: Supplementary file 9 — Additional file 9: Table S3. Nucleotide sequences and expression profiles across the four tissues of biosynthetic genes and transcription factors involved in isoflavone and miroestrol biosyntheses. [file 12870_2019_2205_MOESM9_ESM.xlsx]

## Sheet: Sheet1
Table S3. Nucleotide sequences and expression profiles across the four tissues of biosynthetic genes and transcription factors involved in isoflavone and miroestrol biosyntheses.
Gene	Gene code	Nucleotide sequence	reads/kilobase of the transcript/million mapped reads
			young leaves	mature leaves	cortex-excised tubers	tuberous cortices
Phenylalanine ammonialyase1 (PAL-1)	CL4444DN18646c0g1	ATGGAATATTCCAAGGAAAAAAACCATAGCAATGGCAATGCCAATGGCAATGGTTCATTGAACCTTTGCAATGGTGGTGGCACTGACCCACTTAACTGGGGCATGGCCGCGGAAGCTTTGAAAGGTAGCCACCTTGATGAGGTGAAACGCATGGTGGAGGACTACCGTCACCCGCTGGTGACGCTAGGTGGGAAGAGCCTCACGGTGTCTCAGGTCGCGGCGGTTGCCACCCGCCACCACGGCGGCGTGACGGTGGAGCTGGCCAAGGAGAGCCGCCACGGTGTCAAGGCCAGCAGCGACTGGGTCATGGATAGCATGCTTAAAGGCACTGATAGCTACGGCGTCACCACAGGCTTCGGTGCAACCTCACACAGGAGAACCAAACAAGGTGGTGCCCTC…	848	138	240	311
Phenylalanine ammonialyase2 (PAL-2)	U353DN27732c0g1	ATGGCAGCAGAAGCAAATGGCAACACCAATTTCTGCATTAACAACAATAACAATGGGATCAGTGCTGCCGACCCGTTGAACTGGGCCGCTGCCGCTGAGGCCATGGCGGGGAGCCACCTCGACGAGGTGAAGCGCATGGTGGAGGAGTACCGGAGGCCCGTCGTGAAGCTCGGCGGCGAGACCCTGACGATCTCGCAGGTGGCGGCGATCGCGGCGCACGACCAGGGGGTGAAGGTGGAGCTGGCCGAGTCCTCCAGGGCCGGCGTTAAGGCCAGCAGCGACTGGGTGATGGAGAGCATGGACAAGGGCACTGACAGTTACGGTGTCACCACCGGGTTCGGTGCCACCTCCCACCGTAGAACCAAACAAGGTGGCGCCTTGCAGAAGGAGCTAATTAGG…	7180	2161	2700	4797
Cinnamate-4-hydroxylase3 (C4H-1)	CL7513DN26169c1g1	ATGGATCTCCTCCTCCTGGAAAAGACCCTCCTAGGTCTCTTCCTCGCGGCGGTGGTCGCCATTGCCGTCTCCAAGCTCCGCGGCAAGAAGTTCAAGCTCCCCCCGGGCCCACTCCCCGTCCCCGTCTTCGGCAACTGGCTCCAAGTCGGCGACGACCTCAACCACCGCAACCTCACCGATTTGGCAAAAAAATTCGGCGACATCTTCCTCCTCCGCATGGGACAGCGCAATTTGGTGGTGGTTTCCTCGCCGGAGCTCGCGAAGGAGGTGCTCCACACGCAGGGCGTGGAGTTCGGGTCCCGCACCCGCAACGTCGTCTTCGACATCTTCACCGGCAAGGGCCAGGACATGGTCTTCACCGTCTACGGCGAGCACTGGCGGAAAATGCGCCGCATCATG…	3800	2077	9259	11418
Coumarate CoA ligase4 (4CL-1)	U33566DN28366c1g1	ATGGCTGTTGAAGGTGGAAAGGAATTCATTTTCAGGTCGAAGCTTCCGGATATCTACATCCCCAAACACCTTCCCCTCCACTCGTACTGCTTTGAGAATTTGCGCGAGTACGGTTCACGGCCCTGCTTGATCAATGCCCCCACGGGAGCCGTCTACACCTACGAGGATGTGGAGGCCACAGCCCGAAAAGTGGCGTGGGGGCTGAACAAACTGGGCGTGGAACAGGGCGAGGTGATCATGATCCTCCTCCCGAATTGCCCCGAATTCGTGTTCTCGTTTCTTGGCGCGTCTTATCGCGGTGCCATGGCCACTGCCGCCAACCCTTTCTTCACCCAGGCGGAGATTGCAAAGCAAGCCAAGGCCTCGAATGCGAAGGTGTTGATCACGCAGGCCTCTTAC…	587	261	852	2200
Coumarate CoA ligase5 (4CL-2)	U32504DN21674c0g1	ATGGCACCTCCAGCACAAGAATTCATCTTCCGGTCCCCACTCCCCGACATTCCCATCCCCACACACCTCCCATTGTACTCTTATTGCTTCCAAAACTTGTCACAGTTCCAACACCGTCCATGCCTCATCGACGGCGACACCGGCGAGACCCTCACCTACGCCGAGGTCGATCTCGCCGCTCGCCGCATCTCCGCCGGCCTCCACAAAATCGGCATCCGGCAGGGTGACGTCGTCATGCTCGTCCTCCGCAACTGCCCCCAGTTCGCCCTCGCCTTCCTCGGCGCCTCCCGCCGCGGCGCCGTGGTCACCACCGCCAACCCCTTCTACACTCTGACGGAGCTCGCGAAACAGGCCACCGCGACAAAAGCCAGGCTCGTCATAACGCAATCCGCGTACGTT…	139	25	0	0
Coumarate CoA ligase6 (4CL-3)	U30063DN22257c0g2	ATGGAAGAGCACAAACCTACACAACCCCACCACGACGACTTCATTTTCCGTTCCAAACTCCCTGACATTTGCATCCCAACTCACCTCCCTCTCCACACTTACATTTTCCAAAACCTCTCCCAATTCAAAGACCGTCCCTGCCTCATCAACGCCGCCACCGGCGAGACATTCACCTACGCCGCCGTTGAACTCACCGCCCGCAAAGTCGCCGCCGGACTCAACAAACTTGGCATCGAAAAAGGTGACGTCATCCTCCTCCTCCTCCAGAACTGCCCCCAGTTCGTCTTCGCATTTCTCGGCGCCTCCTACCGCGGCGCCACCGTGACCACCGCCAATCCCTTCTACACTCCGGCGGAGGTGGCGAAACAAGCCACTGCGTCCAACTCCAAACTCATCATA…	178	521	236	275
Chalcone synthase7 (CHS-1)	CL4228DN26887c1g3	ATGGTGAGTGTTGAAGAGATCCGCAAGGCACAACGTGCTGAAGGCCCTGCCACCGTCATGGCTATTGGCACCGCCACTCCTCCCAACTGCGTCGATCAGAGTACCTATCCTGATTATTATTTCCGCATCACCAACAGTGAGCACAAGACTGAACTCAAAGAAAAGTTCAAGCGCATGTGTGATAAGTCAATGATCAAGAAGCGATACATGTACTTAAATGAAGAGATCCTGAAAGAGAATCCGAGTGTTTGTGCTTATATGGCACCTTCATTGGATGCAAGGCAAGACATGGTGGTTGTGGAGGTACCAAAGTTGGGAAAAGAGGCTGCAACAAAGGCAATAAAGGAATGGGGTCAACCCAAGTCCAAGATTACCCATCTCATCTTTTGCACCACTAGT…	868	648	3816	7535
Chalcone synthase8 (CHS-2)	U28745DN25630c0g1	ATGTGTGAAAAGTCCATGATAAAGAAGCGATACATGCACCTGACGGAGGAGTTTCTGAAGGAGAACCCGAACATGTGCGAGTACATGGCGCCGTCGCTGGACGTGAGGCAGGACATAGTGGTGGTGGAGGTGCCGAAGCTGGGAAAGCAAGCCGCAGCGAAAGCCATTAAGGAGTGGGGTCAACCAAAGTCAAAGATCACGCACCTCGTGTTCTGCACCACTTCAGGGGTGGACATGCCCGGAGCAGATTACCAACTCACGAAGCTTCTGGGCCTGAGGCCCTCCGTGAAGCGCCTCATGATGTACCAGCAGGGCTGCTTCGCCGGCGGCACCGTGCTGCGCCTCGCGAAGGACCTCGCCGAGAACAACAAGGGCGCGAGGGTGCTCGTGGTCTGCTCC…	581	426	2718	4871
Chalcone reductase9 (CHR-1)	U35087DN22793c0g1	ATGGCTGCTATTGAAATCCCCACAGTAGTGTTTCCAAACTCCTCTGCCCAACAGAGGGTGCCAGTGGTTGGAATGGGATCTGCCCCGGACTTCACCTGTAAGAAAGACACTAAAGAGGCTATCATTGAGGCCGTCAAACAAGGTTACAGACACTTTGACACGGCTGCTGCTTATGGCTCTGAACAGGCTCTCGGTGAAGCTTTGAAAGAAGCTATCCACCTTGGCCTCGTCTCCCGCCAAGACCTTTTCGTCACTTCCAAGCTTTGGGTCACCGAAAATCATCCTCATCTTGTTGTTTCAGCTTTGCGCAAATCACTTAAAACTCTTCAACTGGAGTACTTGGACCTGTATCTCATCCACTGGCCCCTCAGTTCTCAGCCAGGGAAGTTCTCCTTTCCA…	305	258	3766	8505
Chalcone isomerase10 (CHI-1)	U29926DN19488c0g1	ATGGCCACTCCAGCATCCATCACTAACGTCACTGTGGAGTTCCTTGAATTCCCCGCGGTGGTGACACCTCCTGGCTCTACCAAATCCTATTTCCTCGGTGGCGCAGGGGTGAGAGGGTTGAATATTGAAGGAGAATTTGTGAAGTTCACGGGAATAGGGGTTTATTTGGAAGACAAGGCAGTGTCATCACTCGCTGCCAAATGGAAGGGCAAGAGTGCAGCTGAATTGCTGGACTCCCTTGACTTCTACAGAGATATCATCAAAGGTCGGTTTGAGAAATTAATTCGAGGGTCAAAGTTAAGAACATTAGATGGTCCTGAATACGTAAGGAAGGTGTCAGAGAACTGTGTGGCCTTTATGAAATCTGTTGGGACTTACAGTGATGCAGAAGAAAAAGCT…	301	445	5006	8750
Chalcone isomerase11 (CHI-2)	U25179DN22118c0g1	ATGGCATCGCCCTCCGTAACCGTAACCGCTGTGGACGTCGACAACGTCACATTCCCTCCCACCGTCAAGGCTCCCTCCTCCGCCAACACCTTCTTCCTCGGCGGCGCCGGCGTCAGAGGCCTCCAAATTCAAGACAATTTCGTTAAATTCACTGCCATCGGGATTTACCTCCAACACGACGCCGTTCCCATTCTCTCCAGTAAGTGGAACGCCAAGTCTGCTCCCGAGTTAACCGAATCCCACCAATTCTTCAGAGATATCGTTACGGGTCCATTTGAGAAATTTATGCAGGTGACAATGATCTTGCCCCTGACGGGACAGCAATACTCAGAGAAAGTGGCTGAAAATTGTGTGGCCATTTGGAAGTCTCTTGGGATTTATACTGATGCAGAAGCCAAA…	30	0	371	529
Isoflavone synthase (IFS-1)	CL4183DN28844c2g3	ATGTTGCTGGAACTTGCACTTGGTTTATTGGTGTTAGCTTTGTTTCTGCACTTGCGTCCCACACCGACGGCAAAATCCAAAGCCCTTCGCCACCTTCCAAACCCTCCTAGTCCAAAGCCTCGTCTTCCCTTCATTGGTCACCTTCACCTTTTGAAAGATCAACTTCTCCACTACGCCCTCATCGATCTCTCCAAAAAATATGGGCCCTTATACTCTCTCTACTTTGGGTCCATGCCCACTGTTGTTGCCTCCACCCCTGAGTTGTTCAAACTCTTTCTTCAAACCCACGAGGCCACTTCCTTCAACACAAGGTTCCAAACCTCAGCCATAAGGCGACTCACTTACGACAACTCTGTGGCCATGGTTCCCTTCGGACCTTACTGGAAGTTCGTCAGGAAG…	391	784	22661	23647
Hydroxyisoflavonedehydratase (HID-1)	U42984DN23280c1g3	ATGGCGAACGAGAATTCGAACAAGGAAATAGTGAAAGAGCTTCTTCCTCTTATTCGAGTGTACAAGGATGGCAGCGTGGACCGTCTTCTGAGCTCTCCAAACGTGGCAGCCTCCCCTGAAGACCCGGAAACAGGAGTCTCATCCAAAGACATAGTCATCGCACAAAACCCCTACGTCTCCGCTCGTATTTTCCTTCCTAAATCCCACAACAACAACAAACTCCCCATCTTCGTTTACTTCCACGGTGGCGCCTTCTGCGTCGAATCAGCTTTTTCCTTTTTCGTCCACCGCTATCTCAACATCTTAGCCTCCGAAGCTAACATAATAGCCGTGTCCGTGGACTTCAGACTCCTTCCACACCACCCTCTCCCCGCAGCCTACGAAGACGGTTGGACCACT…	686	1478	8196	11534
Hydroxyisoflavonedehydratase (HID-2)	U19344DN16296c0g1	ATGGCTTCGGCAACCAAAGAGATAGAAACAGAGATTCTTCCCGCCATCCGTGTCTACAAGGATGGCACGGTGGAACGACTCATGGGGTCTCCGATAGTGCCAGCCTCCCTTGAAGACCCCGAAACCGGTGTCTCTTCGAAAGACATAGTCATCTCCAACGACCCTACCATCTCAGCTCGTCTTTACATACCCAAATCCACTACAGATATATCCAAGCTTCCCATCCTGGTCTACTTCCACGGCGGTGGATTCTTCATCGAATCCGCCTTCTCCTTCCTCGACCACCGCTACCTTAACCTCATTGTTTCCCATGCCAACGTTCTTGCCGTCTCCGTCGAGTACAGGCTGGCGCCAGAGCACCCTCTTCCTGCAGCTTTCAATGATTGCTGGCAAGCTCTC…	0	13	667	841
Cytochrome P450-41 (Pm41)	CL7852DN27698c1g1	ATGGAAGAAGCAGATTGCAGGCTGATTCTGATAACTGCTTCAGTTTGTCTCCTCTTGTTTCTGTATCTTTCTAAATCCATACTAAAGAGAGATGCCAATAAGAGTAAAAACCTCCCACCAAGCCCACCTGCGTTGCCACTCATAGGCCATCTCCATCTGATAAAAGAACCCCTACACCGAAGCTTCCACATGCTCACAGAGAAATATGGCCCCATCATATTTCTCCGCCTTGGGACACGCAAGGTCCTTGTTGTGTCCTCACCTTCAGCAGTAGAAGAGTGCTTCACAAAGAATGATATCACTTTTGCAAACCGTCCTGAAACGCTTGCGGCCAAGCATCTCAATTACAACAGCAAGACCATAGGGTTTGCTTCCTACGGCGACTACTGGCGCAACCTC…	0	23	0	0
Cytochrome P450-42 (Pm42)	CL5128DN24843c1g1	ATGCAAGGTGGATTCAGAAATCATAATCTACCTTCAACTATGACTCCTTTTCACTTCTTCCTCTTATCTACCCTTCTCTTGCTCTCCCTAAACTTCTTGTTCAAAACAAGGAGGTTCAGGAACCTTCCTCCAGGACCACCTTCATTCCCCATATTCGGAAACCTCCACCAACTCAAACAACCCCTCCACCGCACGTTCCACGCCATATCACAAAACTACGGCCCCATCTTCTCCCTCTGGTTCGGTTCCCGGTTCGTCGTCGTGGTTTCGTCGCCGGATGCGGTGCAAGAATGCTTCACCAAAAACGACATCGTCTTGGCCAACCGGCCTCAATTTCTCGCCGGCAAGTACATTGGGTACAACAACACCACCGTGGCGGTGTCCCCCTACGGCGACCAC…	604	1295	202	90
Cytochrome P450-45 (Pm45)	CL10822DN29910c2g2	ATGGGAATGTTGTTGTTGTTGTTGTCGTACTCTCTTCTTTTCCTCGTTTTATTCCTAACTCTCAAGTTTCTTTTCCAAAGCAGAAAGTTCAGAAACCTGCCACCAGGCCCCCCTCCTCTTCCCATAATCGGAAACCTTAACCTCATCGAACAACCAATCCACCGTTTCTTTCAACGCATGTCCAAACAATACGGCAACATCGTTTCCCTCTGGTTCGGGTCCCGTCTTGCGGTGGTTATTTCCTCACCCAAAGCATACCAAGAATGTTTCACCAAACACGACGTTGCCTTGGCCAACCGCCTACCTTCTCTCTCCGGAAAATACATCTTCTACAACAACACCACCGTAGGGTCGTGTTCCCACGGCGAGCACTGGCGCAACCTCCGCCGCATCACCGCC…	1578	8277	71	59
Isoflavone reductase (IFR6)	CL9120DN22120c1g1	ATGGCTGTGAAAGATAGAATCCTGATTCTGGGACCCACAGGAGCCATTGGAAGGCATATAGTGTGGGCAAGTGTAAAGGCAGGGAATCCCACATTTGTGTTGGTGAGGAACACCCCTGGCTCTAACAACAGGGTAAACCTGGTCAAAGCTGCTAATCCTGAAACCAAGGAAGAGCTCATTGAGAGCTTCAAAAATTCTGGAGTTAATCTAATTGAGGGAGATATGAATGATCATGAAAGTCTGGTTAAGGCAATCAAGCAAGTTGATGTAGTTATCTGCGCATTTGGTAGACTACTAATAGAAGACCAGTTGAAGATCATTGCAGCAATAAAAGAAGCTGGAAACGTCAAGAGATTTTTCCCATCTGAATTTGGACTGGATGTGGACCGTCACGATTCA…	29	13	31	46
Isoflavone reductase (IFR46)	CL9537DN24078c0g4	ATGGCAGCGAAGAGCAAAATCCTAGTTATTGGAGGAACAGGATACACTGGAAAATTCATAGTTAAGGCAAGCGCAGAAGCAGGACACCCCACATTTGCCTTGGTTAGAGAGAGCACCCTTTCTCATCCTGAAAAGTCTAAACTTATTGAGAGCTTCAAAAGCTCTGGGGTTAATGTGCTATATGGTGATGTAACTGATCATGAAGGCCTTGTTAAGGCAATCAAGCAAGTTGATGTTGTAATATCTACACTAGGTGGACAGCAAATAGATGATCAAGTGAAGGTCATAGCAGCAATAAAAGAAGCTGGAAACATCAAGAGATTCTTCCCATCCGAATTTGGGCTAGATGTGGACCATCACAATGCAGTTGAGCCAGCTGCCAGCTTTTTCAATAAGAAA…	459	2885	526	344
Prenyltransferase (PT1)	CL740DN28569c0g1	ATGGATCGGGTGCTTGTTATGTCTTCTCCTAATGCCTTTTCAGTCACAAATGGTGGAAATCTCTGGCGCAGGAAACATTATTCCACCAACAATATTAACTATCCAAGTTCTTATGTATCAAAAGCTTCACAGCACAAAAGAAAAACTCAAATAGAATATAATCTTTTGCGGTCACAACAATCAAGTTTGAGTCATCATTATGAATGCATTGAAAGAGGGCCTACATATCAAGAATACACTAGAAAATATGTTGTGAAAGCAGTCCCTATATCATCTTTTGATTCTGAATCTCATGCTCCTAGTTCCAAAAACATATTGGACTCTGTAAAAAGTTTCTTGGTTGCTTTGTACTGGTTTTGCAATCCTCACTCAATAGTTGGTCGAACATTAAGCACAATA…	96	539	0	0
Prenyltransferase (PT2)	CL740DN27798c1g1	GGCTATAGGGTTGTGTGTTTCTTTCTTTATTCTATTGAGAGTACTTTGTGTTGTTAGTGAGTTCAGTTTCCATGGATCGGGTGCTTGTTATGTCTTCTCCTAATGCCTTTTCAGTCACAAATGGTGGAAATCTCTGGCGCAGGAAACATTATTCCACCAACAATATTAACTATCCAAGTTCTTATGTATCAAAAGCTTCACAGCACAAAAGAAAAACTCAAATAGAATATAATCTTTTGCGGTCACAACAATCAAGTTTGAGTCATCATTATGAATGCATTGAAAGAGGGCCTACATATCAAGAATACACTAGAAAATATGTTGTGAAAGCAGTCCCTATATCATCTTTTGATTCTGAATCTCATGCTCCTAGTTCCAAAAACATATTGGACTCTGTAA…	136	365	0	0
MYB Transcription factor 18 (PmMYB18)	CL7276DN25098c3g3	ATGGTGAGAGCTCCTTGTTGTGAAAAGATGGGTTTGAAGAAGGGTCCTTGGGCTCCTGAGGAAGATCAAATCCTCACATCTTACATCGAGAAACATGGCCATGGCAATTGGCGTGCCCTCCCAAAGCAATCAGGCTTGTTAAGGTGTGGGAAAAGCTGCAGACTGCGCTGGATTAACTATTTGAGGCCTGATATTAAAAGAGGGAATTTCACAATTGAAGAAGAGGAAACTATCATTAAGCTGCATGAGATGCTGGGGAACAGGTGGTCAGCAATTGCAGCCAAATTGCCAGGAAGAACTGACAATGAGATAAAAAATGTGTGGCACACCAATTTGAAGAAGAGGCTGCTGAAATCAGACCAGTCCAACTCCAATCCAAATTCCAAAAGAGCCACCAAG…	58	97	1022	1155
MYB Transcription factor 23 (PmMYB23)	U13739DN22421c1g1	ATGGAGAGGAGTTTATCAGGAACATATGGAAGTAGTGAAGAGGAGATGATGTCAATAACGAAAGGTCCATGGACAGAGGAAGAGGATTCTGTTCTCTTCAATTACATCACTGTCCACGGCGAAGGTCACTGGAACTCTGTCGCTCGCCACACAGGTCTAAAACGAACGGGCAAAAGCTGCAGATTAAGATGGTTGAACTACTTGCGTCCCAACGTTCGACGTGGGAACATAACCCTCGAAGAACAGCTCTTGATTCTTGACCTCCATTCCCGTTGGGGCAACAGGTGGTCGAAAATAGCTGAGCAATTACCGGGGAGAACAGACAACGAGATTAAGAACTATTGGAGAACGAGAGTGGTAAAGCAGGCTAAGCAACTAAAATGTGATGTGAACAGCAAG…	0	0	587	224
MYB Transcription factor 24 (PmMYB24)	CL5456DN22421c1g3	ATGGATACGATTAGTGTTCAGGTGATGAGAAGCTTATCAGATAGTGACTCAACTGCAACATATGCAAGTGAAGAAGATATGGTAATTAAGAAAGGTCCATGGACTGATGAAGAAGATTCTGTTCTGATCAACTATGTCAACGTCCATGGCGAAGGTCACTGGAACTCCCTCGCTCGCTCTGCAGGTCTAAAGCGAACGGGCAAAAGCTGCAGACTAAGATGGTTGAACTACTTGCGACCAAATGTTCGACGTGGGAACATCACCCTTCAAGAACAGCTCTTGATTCTCGAACTCCATTCCCGTTGGGGCAATCGGTGGGCTAAAATAGCAGAACAATTGCATGGGAGAACAGACAATGAGATAAAGAACTATTGGAGGACTCGAGTGGTGAAGCAGGCA…	108	857	115	228
MYB Transcription factor 75 (PmMYB75)	CL860DN21818c0g2	ATGTCTCGCACGTGCTCACAGTGCGGCAACAACGGCCACAACTCACGGACATGCACCGACAGTGGCGCCGCCGCATCCGGTGGCGGGTCTCCGAGGGAGAACGGCATCATGCTGTTCGGCGTGCGAGTCACCGAAGCTAGCTCGTCGTTCAGGAAGAGCGCTAGCATGAACAACCTCTCACAGTACGACGCGGACTCCAACGCCGCCGATGCCGGCTACGCCTCCGACGACGTCGTTCACGCCTCCGGCCGCACGCGCGAGCGCAAGCGAGGTGTTCCTTGGACGGAGGAAGAGCATAGGCTGTTCCTGTTAGGGTTACACAAAGTCGGCAAAGGAGATTGGAGAGGAATTTCTAGAAACTTCGTGAAGACTCGCACGCCTACTCAGGTGGCTAGTCAT…	616	514	953	1038
MYB Transcription factor 76 (PmMYB75)	U27091DN21419c1g1	ATGACCCGACGTTGCTCGCATTGCAGCCACAATGGACACAACTCCAGGACCTGCCCCAACCGCGGTGTTAAGCTCTTCGGAGTCCGATTAACCGACGGGTCGATCCGGAAGAGTGCTAGCATGGGCAATCTCACCCACTACGCCGGTTCCGGGTCCGGACCCCTCCATGCCGGGTCCAACAATCCGGGTTCGCCCGGGGAAACCCCCGATCACGCCGCCGCCGCCGACGGTTACGCCTCCGAGGACTTCGTTCCGGGGTCTTCTTCTAGTTCCCGTGAAAGAAAGAAGGGTGTTCCGTGGACTGAGGAGGAACATAGAATGTTTTTACTCGGATTGCAGAAGCTGGGCAAAGGTGACTGGCGTGGAATTGCAAGGAACTATGTTATATCAAGGACACCT…	5301	1466	5697	4613
MYB Transcription factor 77 (PmMYB77)	U29314DN21421c0g1	ATGACTCGGCGGTGCTCCCACTGCAGCAACAACGGCCACAACTCCCGGACATGCCCGTCGAGGGGAGGGGGAGGGGGCGGCGTGAAGCTGTTCGGGGTGAGGCTCACCGATGGATCAATCATAAAGAAGAGCGCGAGCATGGGAAACCTTAACCTCTCCGCACATCACCATCTCCATTCTTCTCCTTCTTCTTCCAACCTCAATCCAAGCTCTCCCTGCTCCGACCCTCCCCACGAACCCCAAGGCTACTTGTCCGATGACCCCGCCCATGTCTCCACCTTCGCCAACCGCCGCGCTGAAAGAAAAAAAGGTGTTCCATGGACTGAAGAAGAACATCGGCTGTTCTTAATTGGTCTCCAGAAGCTGGGCAAAGGAGACTGGCGTGGGATAGCACGTAAT…	402	552	765	624
